# Supplementary material for: Improving Outcomes in the Advanced Gastrointestinal Stromal Tumors: The Role of the Multidisciplinary Team Discussion Intervention
Source: J Pers Med. 2023 Feb 26;13(3):417. doi: 10.3390/jpm13030417 (PMC10057951; doi:10.3390/jpm13030417)
Supplement: Supplementary file 1 [file jpm-13-00417-s001.zip]

Archive with 1 entries (1 files):
- jpm-2221510-supp.pdf
